# Supplementary material for: Identification and expression analysis of GRAS transcription factors in the wild relative of sweet potato Ipomoea trifida
Source: BMC Genomics. 2019 Nov 29;20:911. doi: 10.1186/s12864-019-6316-7 (PMC6884806; doi:10.1186/s12864-019-6316-7)
Supplement: Supplementary file 2 — Additional file 2: Table S1. Detailed information of the ItfGRAS. (XLS 29 kb) [file 12864_2019_6316_MOESM2_ESM.xls]

## Sheet: Table S1
Table S1. Detailed information of the ItfGRAS.
Gene name	ID	Mw/kDa	pI	Size/aa	Number of Intron
ItfGRAS1	itf01g18290.t1	54.9	5.5	493	0
ItfGRAS2	itf01g35860.t1	67.8	5.46	592	0
ItfGRAS3	itf01g35870.t1	55.6	5.68	491	0
ItfGRAS4	itf02g10680.t1	60.7	5.88	541	0
ItfGRAS5	itf02g16760.t1	60.4	5.24	537	0
ItfGRAS6	itf03g04340.t1	62.5	5.29	575	0
ItfGRAS7	itf03g07620.t1	64.3	4.76	592	0
ItfGRAS8	itf03g07810.t1	59.8	5.71	543	0
ItfGRAS9	itf03g15610.t1	90	5.27	812	0
ItfGRAS10	itf03g19420.t1	56.5	5.3	519	0
ItfGRAS11	itf03g30650.t1	50.5	5.63	453	0
ItfGRAS12	itf03g30850.t1	57.9	5.83	514	0
ItfGRAS13	itf04g02470.t1	80.7	5.82	745	0
ItfGRAS14	itf04g05450.t1	54	5.84	477	0
ItfGRAS15	itf04g13720.t1	59.2	5.44	523	0
ItfGRAS16	itf04g23800.t1	64.6	7.26	577	0
ItfGRAS17	itf04g26300.t1	51.6	6.13	472	0
ItfGRAS18	itf04g29450.t1	71.4	5.95	632	0
ItfGRAS19	itf04g29460.t1	77.5	6.53	682	0
ItfGRAS20	itf04g29470.t1	64.5	6.23	566	0
ItfGRAS21	itf04g29480.t1	82.4	5.31	736	0
ItfGRAS22	itf04g33400.t1	48.4	6.5	426	1
ItfGRAS23	itf05g03550.t1	75.6	6	668	0
ItfGRAS24	itf05g03560.t1	76.4	6.17	678	0
ItfGRAS25	itf05g03570.t1	75.3	5.85	668	0
ItfGRAS26	itf05g12430.t1	59.4	7.16	526	0
ItfGRAS27	itf05g13400.t1	53.9	6.98	476	0
ItfGRAS28	itf05g16630.t1	47.8	7.99	425	0
ItfGRAS29	itf05g18350.t1	52.8	5.15	473	1
ItfGRAS30	itf05g21300.t1	48.3	5.49	426	0
ItfGRAS31	itf05g25590.t1	64.3	6.64	579	0
ItfGRAS32	itf05g27050.t1	49.8	7.05	442	0
ItfGRAS33	itf06g08870.t1	81.2	5.7	733	1
ItfGRAS34	itf06g16870.t1	63.7	5.67	573	0
ItfGRAS35	itf06g17090.t1	20	6.5	178	0
ItfGRAS36	itf06g18150.t1	58.6	5.58	527	0
ItfGRAS37	itf07g01620.t1	51.5	5.81	462	0
ItfGRAS38	itf07g06700.t1	103.9	4.93	957	1
ItfGRAS39	itf07g19250.t1	50.6	5.94	449	1
ItfGRAS40	itf07g19260.t1	55.6	5.46	499	1
ItfGRAS41	itf08g01150.t1	74.1	5.41	671	1
ItfGRAS42	itf08g09970.t1	46.4	5.5	417	0
ItfGRAS43	itf09g07780.t1	58.7	5.61	526	0
ItfGRAS44	itf09g09460.t1	58	4.92	507	0
ItfGRAS45	itf09g10190.t1	85.9	5.98	797	1
ItfGRAS46	itf10g01850.t1	47.3	5.18	431	1
ItfGRAS47	itf10g02740.t1	21.5	9.45	195	2
ItfGRAS48	itf11g01190.t1	56.7	5.27	515	0
ItfGRAS49	itf11g05320.t1	49.2	5.27	442	0
ItfGRAS50	itf11g05910.t1	60.9	6.61	544	0
ItfGRAS51	itf11g06010.t1	52.9	6.48	479	0
ItfGRAS52	itf11g18950.t1	48.7	5.29	452	0
ItfGRAS53	itf12g03480.t1	64.2	5.38	588	1
ItfGRAS54	itf12g03600.t1	54.7	5.19	495	0
ItfGRAS55	itf12g09520.t1	88	5.83	778	0
ItfGRAS56	itf12g11230.t1	57.1	5.17	500	0
ItfGRAS57	itf12g16480.t1	28.4	7.84	258	2
ItfGRAS58	itf12g22610.t1	98	5.64	877	0
ItfGRAS59	itf12g25590.t1	70.9	5.9	654	0
ItfGRAS60	itf13g03470.t1	75.9	5.71	687	0
ItfGRAS61	itf13g08190.t1	76.3	5.81	696	0
ItfGRAS62	itf13g14390.t1	52.6	5.96	466	0
ItfGRAS63	itf13g15570.t1	54.4	5.13	494	0
ItfGRAS64	itf14g15470.t1	82.2	5.58	735	0
ItfGRAS65	itf14g15490.t1	70.2	5.72	622	1
ItfGRAS66	itf14g19990.t1	60.8	5.7	537	0
ItfGRAS67	itf15g06720.t1	56.3	4.9	499	0
ItfGRAS68	itf15g23930.t1	60.8	5.43	547	0
ItfGRAS69	itf00g03420.t1	63.8	5.18	574	0
ItfGRAS70	itf00g13610.t1	52.2	5.19	467	1
	itf02g06660.t1	12.6	8.23	108
	itf02g26340.t1	18.6	6.58	165
	itf08g10190.t1	11	11.7	99
	itf09g18020.t1	15.4	9.43	137
	itf12g17270.t1	13.4	6.01	118
GRAS domains less than 175aa were marked by yellow color.
