# Supplementary material for: Identification and expression analysis of GRAS transcription factors in the wild relative of sweet potato Ipomoea trifida
Source: BMC Genomics. 2019 Nov 29;20:911. doi: 10.1186/s12864-019-6316-7 (PMC6884806; doi:10.1186/s12864-019-6316-7)
Supplement: Supplementary file 3 — Additional file 3: Table S2. Arabidopsis and rice GRAS genes used for phylogenetic analysis. (XLS 26 kb) [file 12864_2019_6316_MOESM3_ESM.xls]

## Sheet: Table S2
Table S2. Arabidopsis and rice GRAS genes used for phylogenetic analysis
AtGRAS	ID	OsGRAS	ID
AtSCL31	AT1G07520.1	OsGRAS1	LOC_Os01g45860.1
AtSCL14	AT1G07530.1	OsGRAS2	LOC_Os01g62460.1
AtGAI	AT1G14920.1	OsGRAS3	LOC_Os01g65900.1
AtSCL1	AT1G21450.1	OsGRAS4	LOC_Os01g67650.1
AtSCL3	AT1G50420.1	OsGRAS5	LOC_Os01g71970.1
AtSCL5	AT1G50600.1	OsGRAS7	LOC_Os02g10360.1
AtLAS	AT1G55580.1	OsGRAS8	LOC_Os02g44360.1
AtSCL28	AT1G63100.1	OsGRAS9	LOC_Os02g44370.1
AtRGL1	AT1G66350.1	OsGRAS10	LOC_Os02g45760.1
AtRGA	AT2G01570.1	OsGRAS11	LOC_Os03g09280.1
AtSCL21	AT2G04890.1	OsGRAS12	LOC_Os03g15680.1
AtSCL33a	AT2G29060.1	OsGRAS13	LOC_Os03g29480.1
AtSCL33b	AT2G29065.1	OsSHR2	LOC_Os03g31880.1
AtSCL9	AT2G37650.1	OsGRAS15	LOC_Os03g48450.1
AtHAM1	AT2G45160.1	OsSLR1	LOC_Os03g49990.1
AtRGL2	AT3G03450.1	OsGRAS18	LOC_Os03g51330.1
AtSCL29	AT3G13840.1	OsGRAS19	LOC_Os04g35250.1
AtSCL30	AT3G46600.1	OsGRAS20	LOC_Os04g46860.1
AtSCL32	AT3G49950.1	OsGRAS21	LOC_Os04g49110.1
AtSCL7	AT3G50650.1	OsGRAS22	LOC_Os04g50060.1
AtSCR	AT3G54220.1	OsGRAS23	LOC_Os05g31380.1
AtHAM2	AT3G60630.1	OsGRAS24	LOC_Os05g31420.1
AtHAM3	AT4G00150.1	OsGRAS25	LOC_Os05g40710.1
AtSCL26	AT4G08250.1	OsGRAS26	LOC_Os05g42130.1
AtSCL13	AT4G17230.1	OsGRAS27	LOC_Os05g49930.1
AtSCL15	AT4G36710.1	OsGRAS28	LOC_Os06g01620.1
AtSHR	AT4G37650.1	OsGRAS29	LOC_Os06g03710.1
AtRGL3	AT5G17490.1	OsMOC1	LOC_Os06g40780.1
AtSCL23	AT5G41920.1	OsCIGR1	LOC_Os07g36170.1
AtPAT1	AT5G48150.1	OsGRAS32	LOC_Os07g38030.1
AtSCL8	AT5G52510.1	OsCIGR2	LOC_Os07g39470.1
AtSCL11	AT5G59450.1	OsSHR1	LOC_Os07g39820.1
AtSCL4	AT5G66770.1	OsGRAS35	LOC_Os07g40020.1
		OsGRAS36	LOC_Os10g22430.1
		OsGRAS37	LOC_Os10g40390.1
		OsSCR1	LOC_Os11g03110.1
		OsGRAS39	LOC_Os11g04570.1
		OsGRAS40	LOC_Os11g04590.1
		OsGRAS41	LOC_Os11g06180.1
		OsGRAS43	LOC_Os11g31100.1
		OsGRAS44	LOC_Os11g47870.1
		OsGRAS45	LOC_Os11g47890.1
		OsGRAS46	LOC_Os11g47900.1
		OsGRAS47	LOC_Os11g47910.1
		OsGRAS48	LOC_Os11g47920.1
		OsSCR2	LOC_Os12g02870.1
		OsGRAS50	LOC_Os12g04200.1
		OsGRAS54	LOC_Os12g04370.1
		OsGRAS51	LOC_Os12g04380.1
		OsGRAS53	LOC_Os12g38490.1
