# Supplementary material for: Identification and expression analysis of GRAS transcription factors in the wild relative of sweet potato Ipomoea trifida
Source: BMC Genomics. 2019 Nov 29;20:911. doi: 10.1186/s12864-019-6316-7 (PMC6884806; doi:10.1186/s12864-019-6316-7)
Supplement: Supplementary file 5 — Additional file 5: Table S4. The expression data of the ItfGRAS genes in various tissues. (XLS 32 kb) [file 12864_2019_6316_MOESM5_ESM.xls]

## Sheet: Table S3
Table S4. The expression data of the ItfGRAS genes in various tissues.
ID	Gene Name	flower	flower bud	leaf	root1	stem
itf01g18290.t1	ItfGRAS1	5.22943	12.6678	10.5378	19.4876	18.92
itf01g35860.t1	ItfGRAS2	0	0	0	0	0
itf01g35870.t1	ItfGRAS3	0	0.09047	0	0	0
itf02g10680.t1	ItfGRAS4	6.42641	6.24046	0.000364304	0.000221824	2.56668
itf02g16760.t1	ItfGRAS5	4.85726	6.96117	0.720795	0.858054	1.66102
itf03g04340.t1	ItfGRAS6	81.994	71.9913	51.142	54.4517	42.9298
itf03g07620.t1	ItfGRAS7	0.300451	5.81113	1.72127	7.02802	4.46318
itf03g07810.t1	ItfGRAS8	34.0228	21.3745	7.19103	18.7958	7.78238
itf03g15610.t1	ItfGRAS9	2.23716	4.11391	2.24457	3.74403	2.35353
itf03g19420.t1	ItfGRAS10	2.36855	27.5939	6.53442	18.8838	7.04518
itf03g30650.t1	ItfGRAS11	0	0.300949	0.726691	0.181502	0
itf03g30850.t1	ItfGRAS12	1.38085	1.16899	5.7955	1.2818	4.81545
itf04g02470.t1	ItfGRAS13	7.04225	20.2199	4.92013	2.39356	2.90233
itf04g05450.t1	ItfGRAS14	0	0	1.35853	2.21533	0.634769
itf04g13720.t1	ItfGRAS15	0	0	0.0387009	0	0
itf04g23800.t1	ItfGRAS16	0	0.0655551	0	0	0.0931042
itf04g26300.t1	ItfGRAS17	0	0	0	0	0
itf04g29450.t1	ItfGRAS18	0.710405	0.198923	56.9692	45.3268	27.8239
itf04g29460.t1	ItfGRAS19	0.421011	2.29358	2.26912	6.12093	0.54584
itf04g29470.t1	ItfGRAS20	0.169781	0.524946	0.825104	3.6518	1.19211
itf04g29480.t1	ItfGRAS21	1.1008	0.703881	4.47489	32.1176	4.76669
itf04g33400.t1	ItfGRAS22	83.158	12.71	0.729091	0.368007	2.81959
itf05g03550.t1	ItfGRAS23	4.1896	4.0066	2.9393	1.725	3.45699
itf05g03560.t1	ItfGRAS24	1.10569	0.380439	1.24441	0.103987	1.10017
itf05g03570.t1	ItfGRAS25	0.686338	0.389656	11.1628	1.91111	2.53308
itf05g12430.t1	ItfGRAS26	0	0	0	0	0
itf05g13400.t1	ItfGRAS27	0.0811836	0.338251	0	0.0805172	0
itf05g16630.t1	ItfGRAS28	0	0	0	0	0
itf05g18350.t1	ItfGRAS29	0.169512	0.284768	0.64316	0	0.845425
itf05g21300.t1	ItfGRAS30	0.0998444	0	0.140834	0.412072	0
itf05g25590.t1	ItfGRAS31	8.94858	0.777188	33.7838	15.8119	26.7353
itf05g27050.t1	ItfGRAS32	0	0	0	0	0
itf06g08870.t1	ItfGRAS33	0.0572547	0.046248	0	1.2806	0
itf06g16870.t1	ItfGRAS34	8.88843	2.84899	70.6338	177.057	69.9828
itf06g17090.t1	ItfGRAS35	0	0	0	0	0
itf06g18150.t1	ItfGRAS36	0.776177	1.35882	0.500691	1.48957	0.514638
itf07g01620.t1	ItfGRAS37	18.9465	2.13745	3.90607	16.6638	9.78471
itf07g06700.t1	ItfGRAS38	66.8078	57.4766	42.476	27.6217	30.7724
itf07g19250.t1	ItfGRAS39	0	0	0	0	0.118078
itf07g19260.t1	ItfGRAS40	0	0	0	0	0.213163
itf08g01150.t1	ItfGRAS41	11.6947	22.8096	11.8484	6.47274	9.21628
itf08g09970.t1	ItfGRAS42	0	0	0.824705	1.67982	6.73787
itf09g07780.t1	ItfGRAS43	0.384004	4.45613	16.2216	31.4864	5.29319
itf09g09460.t1	ItfGRAS44	5.38147	0	0.4413	2.01104	2.8624
itf09g10190.t1	ItfGRAS45	0.0426912	0.358252	5.35156	0.042303	10.1361
itf10g01850.t1	ItfGRAS46	0	0	1.3759	0	0
itf10g02740.t1	ItfGRAS47	0	0	0	0	0
itf11g01190.t1	ItfGRAS48	0.85168	1.24979	1.18186	0.340638	2.00866
itf11g05320.t1	ItfGRAS49	0	0.194017	0.650063	0	0.0708765
itf11g05910.t1	ItfGRAS50	0.829818	2.77897	5.11353	13.435	0.896906
itf11g06010.t1	ItfGRAS51	0.101019	0.510157	0.043691	0.0992798	0.289178
itf11g18950.t1	ItfGRAS52	2.85219	4.80217	11.9012	3.49067	2.81008
itf12g03480.t1	ItfGRAS53	0.0738782	1.35047	2.76951	0.660909	1.82233
itf12g03600.t1	ItfGRAS54	20.2142	20.7189	4.56519	2.26629	4.78339
itf12g09520.t1	ItfGRAS55	6.98226	5.86442	2.31344	2.86832	3.91813
itf12g11230.t1	ItfGRAS56	4.46977	0.105125	0.347723	0.0553691	0.861936
itf12g16480.t1	ItfGRAS57	0	0	0	0	0
itf12g22610.t1	ItfGRAS58	4.22015	4.16317	1.4812	1.00373	3.17714
itf12g25590.t1	ItfGRAS59	0.104278	0.0741314	2.47804	0.116982	4.36212
itf13g03470.t1	ItfGRAS60	5.82431	10.3679	4.95698	5.90052	7.68928
itf13g08190.t1	ItfGRAS61	0.0467962	2.4805	0.524484	0.391951	2.20627
itf13g14390.t1	ItfGRAS62	0.146448	0.0837515	0.0417809	0.194735	0.0587024
itf13g15570.t1	ItfGRAS63	0.146448	0.0837515	0.0417809	0.194735	0.0587024
itf14g15470.t1	ItfGRAS64	1.07354	4.05345e-05	0.285671	20.4838	3.20811
itf14g15490.t1	ItfGRAS65	1.24009	1.7448	56.268	47.9293	50.609
itf14g19990.t1	ItfGRAS66	0.143529	0.0701664	0	0.295191	0.152086
itf15g06720.t1	ItfGRAS67	0	0	0	0.0761646	0
itf15g23930.t1	ItfGRAS68	40.0689	12.683	54.1058	256.506	78.9874
itf00g03420.t1	ItfGRAS69	10.9598	6.90816	14.5789	32.1196	32.5652
itf00g13610.t1	ItfGRAS70	0	0.0939487	0	0	0
