# Supplementary material for: Identification and expression analysis of GRAS transcription factors in the wild relative of sweet potato Ipomoea trifida
Source: BMC Genomics. 2019 Nov 29;20:911. doi: 10.1186/s12864-019-6316-7 (PMC6884806; doi:10.1186/s12864-019-6316-7)
Supplement: Supplementary file 6 — Additional file 6: Table S5. The expression data of the GRAS genes under four abiotic stress conditions in I.trifida. (XLS 33 kb) [file 12864_2019_6316_MOESM6_ESM.xls]

## Sheet: Table S4
Table S5. The expression data of the GRAS genes under four abiotic stress conditions in I.trifida.
ID	Gene Name	ITF_MANN	ITF_NACL	ITF_DSCO	ITF_HEAT	ITF_HECO	ITF_COLD	ITF_COCO
itf01g18290.t1	ItfGRAS1	5.78581	2.7658	1.78224	5.64438	0.453171	3.9674	5.49089
itf01g35860.t1	ItfGRAS2	0	0	0	0	0	0	0
itf01g35870.t1	ItfGRAS3	0	0	0	0.05195	0	0	0
itf02g10680.t1	ItfGRAS4	3.14236	1.45048	0.000414559	2.27997	4.86422	0.0214654	4.8027
itf02g16760.t1	ItfGRAS5	1.3495	3.28906e-05	4.78412e-05	4.93933e-05	1.20699	0.000112716	0.696359
itf03g04340.t1	ItfGRAS6	46.5889	25.449	23.2794	20.992	25.1565	22.3894	21.3399
itf03g07620.t1	ItfGRAS7	1.79564	3.01408	3.05472	1.81313	2.3749	0.951676	2.83045
itf03g07810.t1	ItfGRAS8	19.9222	11.5737	14.2809	7.34434	14.3469	2.26113	21.5163
itf03g15610.t1	ItfGRAS9	1.68567	2.99864	2.96928	2.21604	3.03397	0.588155	2.84168
itf03g19420.t1	ItfGRAS10	6.56694	8.34794	15.096	6.35987	7.4194	1.86218	6.942
itf03g30650.t1	ItfGRAS11	0.833728	1.8027	2.9188	0.357038	1.29182	1.64632	1.05673
itf03g30850.t1	ItfGRAS12	4.22082	4.75299	8.4833	2.46558	7.41546	6.56024	6.59416
itf04g02470.t1	ItfGRAS13	6.87784	9.87842	11.1016	6.38031	15.0136	3.28485	11.9501
itf04g05450.t1	ItfGRAS14	5.54196	2.81635	7.39279	4.19341	6.48526	5.88563	0.227393
itf04g13720.t1	ItfGRAS15	0	0	0	0	0	0	0
itf04g23800.t1	ItfGRAS16	0.115929	0	0.0521919	0.0467026	0.108692	0	0
itf04g26300.t1	ItfGRAS17	0	0	0	0	0	0	0
itf04g29450.t1	ItfGRAS18	6.07423	38.5907	39.1172	4.64216	14.225	210.816	14.0317
itf04g29460.t1	ItfGRAS19	6.16647	6.09059	2.70621	1.29436	2.65128	1.27201	3.47365
itf04g29470.t1	ItfGRAS20	0.974463	1.39265	0.612595	0.0935299	0.155686	11.6876	0.467879
itf04g29480.t1	ItfGRAS21	4.75605	14.5381	3.39883	2.05228	4.4464	44.0395	4.752
itf04g33400.t1	ItfGRAS22	7.44822	11.3642	11.5879	3.75067	6.66971	0.540868	6.67614
itf05g03550.t1	ItfGRAS23	2.11842	2.77052	3.24723	4.44216	3.76187	2.24598	4.96864
itf05g03560.t1	ItfGRAS24	0.518207	0.755007	1.36502	2.27495	1.64139	0.604037	1.67612
itf05g03570.t1	ItfGRAS25	6.02708	9.36116	17.0551	25.4477	22.706	4.84777	20.3666
itf05g12430.t1	ItfGRAS26	0	0.0468941	0	0	0	0	0
itf05g13400.t1	ItfGRAS27	0.087036	0.0725166	0	0.0664956	0.154419	0	0.0701058
itf05g16630.t1	ItfGRAS28	0	0	0	0	0	0	0
itf05g18350.t1	ItfGRAS29	0.149044	0.249365	0.677372	0.178838	0.495301	0.182588	0.424086
itf05g21300.t1	ItfGRAS30	0.430276	0.22161	0.0763494	0.0701853	0.163544	0.0981052	0.070979
itf05g25590.t1	ItfGRAS31	7.83366	7.69042	7.18709	4.77197	4.16532	52.0195	5.78664
itf05g27050.t1	ItfGRAS32	0.0963717	0	0	0	0	0	0.162898
itf06g08870.t1	ItfGRAS33	0	0	0.0893325	0	0	0.0582137	0
itf06g16870.t1	ItfGRAS34	4.44118	3.69022	2.14785	3.32682	2.20243	34.4463	2.73755
itf06g17090.t1	ItfGRAS35	0	0	0	0	0	0	0
itf06g18150.t1	ItfGRAS36	0.971109	0.762305	1.66321	1.98728	1.07763	0.600628	0.69619
itf07g01620.t1	ItfGRAS37	33.9869	33.5219	13.7137	5.97527	6.37537	46.4992	8.1986
itf07g06700.t1	ItfGRAS38	28.8918	67.7442	94.0246	65.1072	91.9291	54.0545	96.7813
itf07g19250.t1	ItfGRAS39	0.068056	0	0.0611178	0	0	0	0.213795
itf07g19260.t1	ItfGRAS40	0	0	0	0	0	0	0.04911
itf08g01150.t1	ItfGRAS41	5.95091	4.93743	5.7127	6.13849	6.12218	1.89647	6.03424
itf08g09970.t1	ItfGRAS42	1.07899	1.81115	2.39656	0.596921	3.00721	0.246044	2.36915
itf09g07780.t1	ItfGRAS43	4.9158	10.6231	16.1108	23.0076	17.4613	1.02959	15.1355
itf09g09460.t1	ItfGRAS44	0.179486	0.394742	0.167601	0.0381036	0.0853995	2.29874	0.0760136
itf09g10190.t1	ItfGRAS45	2.96837	4.91441	7.69174	3.46385	7.00047	10.7823	6.49225
itf10g01850.t1	ItfGRAS46	0	0.992323	0.60486	0	0.163191	0	1.04154
itf10g02740.t1	ItfGRAS47	0	0	0	0	0	0	0
itf11g01190.t1	ItfGRAS48	4.54227	2.17357	1.60192	0.443407	1.39342	1.62338	1.8878
itf11g05320.t1	ItfGRAS49	0.156172	0.498937	0.446904	0.263459	0.158152	0	0.408917
itf11g05910.t1	ItfGRAS50	8.11245	6.34518	4.23637	8.61197	4.99101	0.532459	7.2987
itf11g06010.t1	ItfGRAS51	0.0769887	0.130603	0.0703331	0.249126	0.0750184	0.095801	0.129135
itf11g18950.t1	ItfGRAS52	14.131	16.4699	26.7153	15.0463	25.1997	11.2156	21.6695
itf12g03480.t1	ItfGRAS53	1.10749	2.04583	2.86227	2.73213	2.64824	0.545197	2.59239
itf12g03600.t1	ItfGRAS54	12.0006	9.26143	10.0949	4.12158	8.75476	4.4847	7.32151
itf12g09520.t1	ItfGRAS55	1.63803	1.51559	1.53651	1.33771	1.23059	2.40719	1.28212
itf12g11230.t1	ItfGRAS56	4.37035	6.26769	1.04385	0.616848	0.428188	0.338847	2.82422
itf12g16480.t1	ItfGRAS57	0	0	0	0	0	0	0
itf12g22610.t1	ItfGRAS58	0.00221221	0.348015	10.2879	3.0128	3.6973	1.03221	0.000518278
itf12g25590.t1	ItfGRAS59	17.6118	19.4669	19.7947	10.8905	15.7541	30.3005	15.0877
itf13g03470.t1	ItfGRAS60	0.601287	1.35319	0.729492	0.113412	0.671393	0.366702	0.358655
itf13g08190.t1	ItfGRAS61	7.74346	10.4671	11.1821	4.95327	9.31268	6.49559	8.99772
itf13g14390.t1	ItfGRAS62	1.18175	0.822898	1.10341	0.11742	0.547559	0.90653	0.599953
itf13g15570.t1	ItfGRAS63	0.240076	0	0.217035	0.0640786	0.233592	0	0.266959
itf14g15470.t1	ItfGRAS64	0.000294232	1.82375	0.000273408	0.759364	0.000285187	9.37994e-05	2.61257e-05
itf14g15490.t1	ItfGRAS65	21.4892	22.345	46.1727	27.2234	33.2356	19.8376	26.1662
itf14g19990.t1	ItfGRAS66	0.056422	0.149016	0.208559	0.0471795	0.0541338	0.919371	0.0945118
itf15g06720.t1	ItfGRAS67	0.0668174	0.11818	0	0	0	0	0
itf15g23930.t1	ItfGRAS68	21.0778	20.0056	17.4569	11.1357	10.6324	56.4134	13.8105
itf00g03420.t1	ItfGRAS69	6.47594	5.50304	3.01925	8.12448	6.4279	6.26328e-05	5.89488
itf00g13610.t1	ItfGRAS70	0	0	0	0	0	0	0
