# Supplementary material for: Identification and expression analysis of GRAS transcription factors in the wild relative of sweet potato Ipomoea trifida
Source: BMC Genomics. 2019 Nov 29;20:911. doi: 10.1186/s12864-019-6316-7 (PMC6884806; doi:10.1186/s12864-019-6316-7)
Supplement: Supplementary file 7 — Additional file 7: Table S6. Gene-specific primers used for qRT-PCR analysis of the ItfGRAS genes. (XLS 20 kb) [file 12864_2019_6316_MOESM7_ESM.xls]

## Sheet: Sheet1
Table S6. Gene-specific primers used for qRT-PCR analysis of the ItfGRAS genes.
Gene name	Forward primers	Reverse primers
ItfGRAS1	ACAAGGGAGTCAGTGGGTGTT	GCTGCAGCATGAAATTCAAAGC
ItfGRAS4	CCACTTCAGCTTATGCACGAAG	CCGTGTGAATTCCCAAGTCTGC
ItfGRAS6	CTCAGCTCGCGGAAACTATCG	GGCTCAGCAACCTATGAAGCT
ItfGRAS21	AGCAGTTTCAAGGTGGAGGATG	TGGATCGGCATCCTGATCATCT
ItfGRAS31	GCCAGCTTTTATCGGGGTTTGA	CTTGGCCGATTTGGAAGTCAAT
ItfGRAS34-1	CCTGCCAGAAAGCTTGGTTCTT	CCGCAGATGGATCTGAATTTGTG
ItfGRAS37	GGAAAGGCACGAAAAGCTTGAA	ATCTTGCCAGCAAGTCACAAC
ItfGRAS50	GGTTCAGAATGGCGGGTTTTAG	CTTCCAAGCACATGAAGCAACC
ItfGRAS68	AATTGTGACCCTCGTCGAACA	CCTCGCATGCTATTATGTTGAC
ItfGRAS69-1	GGCTGAGGCTTGAGAAACTGG	TCCGTAGAAGCTGGTCTCGT
